# Supplementary material for: Global burden of esophageal cancer attributable to high BMI in 204 countries and territories: 1990–2019
Source: Thorac Cancer. 2024 Feb 5;15(9):681–92. doi: 10.1111/1759-7714.15239 (PMC10961222; doi:10.1111/1759-7714.15239)
Supplement: Supplementary file 2 — File S2. TABLE S1. Top 10 countries or territories with the highest number of esophageal cancer deaths attributable to high body‐mass index in 2019. TABLE S2. Top 10 countries or territories with the highest number of esophageal cancer DALYs related to high body‐mass index in 2019. TABLE S3. Top 10 countries or territories with the highest esophageal cancer ASMR (per 100 000) attributable to high body‐mass index in 2019. TABLE S4. Top 10 countries or territories with the highest esophageal cancer ASDR (per 100 000) attributable to high body‐mass index in 2019. TABLE S5. Top 10 countries or territories with the highest or lowest EAPC in the ASMR (per 100 000) attributable to high body‐mass index, 1990–2019. TABLE S6. Top 10 countries or territories with the highest or lowest EAPC in the ASDR (per 100 000) attributable to high body‐mass index, 1990–2019. [file TCA-15-681-s002.xlsx]

## Sheet: Figure_s1
Table S1. Top 10 countries or territories with the highest number of Esophageal Cancer deaths attributable to High body-mass index in 2019
Location	No. (95% CI)
China	36181(9426,79606)
United States of America	7428(2540,12221)
India	5895(1788,11558)
Brazil	3727(1254,6419)
United Kingdom	2932(996,5023)
Russian Federation	2457(830,4225)
Germany	1874(594,3352)
Pakistan	1582(486,3092)
Japan	1527(327,3565)
South Africa	1456(528,2494)
Table S2. Top 10 countries or territories with the highest number of Esophageal Cancer DALYs High body-mass index in 2019
Location	No. (95% CI)
China	859654(221497,1875382)
United States of America	169400(56319,276895)
India	165616(50780,325517)
Brazil	98571(32630,169601)
Russian Federation	62822(20788,109476)
United Kingdom	57443(19086,97367)
Pakistan	46221(14320,90313)
Germany	41761(12855,74421)
South Africa	37482(13859,65296)
Japan	29227(5868,67647)
Table S3. Top 10 countries or territories with the highest Esophageal cancer ASMR (per 100,000) attributable to High body-mass index in 2019
Location	No. (95% CI)
Mongolia	5.52(1.71,10.69)
Eswatini	5.3(1.67,9.7)
Greenland	3.94(1.23,7.11)
Malawi	3.93(1.17,8.32)
Cabo Verde	3.76(1.06,7.12)
Lesotho	3.59(1.05,6.72)
United Arab Emirates	3.53(0.7,7.23)
Botswana	3.53(1.05,6.69)
South Africa	3.37(1.2,5.72)
Turkmenistan	3.2(0.99,5.61)
Table S4. Top 10 countries or territories with the highest Esophageal cancer ASDR (per 100,000) attributable to High body-mass index in 2019
Location	No. (95% CI)
Eswatini	137.95(42.48,261.49)
Mongolia	115.51(36.49,217.44)
Malawi	102(30.11,216.85)
Greenland	96.22(31.03,175.72)
Cabo Verde	95.28(25.47,183.26)
Lesotho	93.57(27.2,178.45)
Botswana	90.57(26.12,174.4)
United Arab Emirates	85.07(16.55,175.17)
Turkmenistan	81.22(25.94,143.61)
South Africa	79.47(29.16,136.65)
Table S5. Top 10 countries or territories with the highest or lowest EAPC in ASMR (per 100,000) attributable to High body-mass index, 1990-2019
Location	No. (95% CI)
Viet Nam	5.94%(5.56,6.32)
Equatorial Guinea	5.69%(5.27,6.11)
Mozambique	4.82%(4.56,5.08)
Nepal	4.5%(4.15,4.85)
Uganda	4.39%(4.22,4.57)
Sao Tome and Principe	4.33%(4.17,4.49)
Ghana	4.25%(4.01,4.49)
Burkina Faso	4.22%(4.09,4.35)
Chad	4.2%(4.05,4.34)
Dominican Republic	4.12%(3.77,4.46)
Colombia	-1.87%(-2.07,-1.68)
Kyrgyzstan	-2%(-2.22,-1.78)
Singapore	-2.05%(-2.23,-1.87)
Chile	-2.22%(-2.56,-1.88)
Republic of Korea	-2.51%(-2.84,-2.19)
Bahrain	-2.77%(-3.06,-2.47)
Puerto Rico	-2.91%(-3.14,-2.69)
Kazakhstan	-2.93%(-3.12,-2.74)
Uzbekistan	-3.06%(-3.57,-2.55)
Turkmenistan	-3.21%(-3.99,-2.43)
Table S6. Top 10 countries or territories with the highest or lowest EAPC in ASDR (per 100,000) attributable to High body-mass index, 1990-2019
Location	No. (95% CI)
Viet Nam	6.07%(5.65,6.49)
Equatorial Guinea	5.06%(4.66,5.46)
Mozambique	5.04%(4.77,5.32)
Nepal	4.38%(3.98,4.78)
Uganda	4.34%(4.16,4.52)
Sao Tome and Principe	4.22%(4.09,4.36)
Chad	4.17%(4.01,4.32)
Dominican Republic	4.16%(3.82,4.51)
Burkina Faso	4.12%(4.01,4.24)
Cabo Verde	3.95%(3.69,4.2)
France	-2.13%(-2.23,-2.02)
Singapore	-2.21%(-2.36,-2.06)
Kyrgyzstan	-2.42%(-2.71,-2.13)
Chile	-2.6%(-2.92,-2.27)
Puerto Rico	-2.82%(-3.04,-2.6)
Kazakhstan	-2.98%(-3.19,-2.77)
Republic of Korea	-3.04%(-3.39,-2.69)
Bahrain	-3.16%(-3.47,-2.85)
Turkmenistan	-3.21%(-3.99,-2.41)
Uzbekistan	-3.37%(-3.87,-2.86)
