# Supplementary material for: Global burden of esophageal cancer attributable to high BMI in 204 countries and territories: 1990–2019
Source: Thorac Cancer. 2024 Feb 5;15(9):681–92. doi: 10.1111/1759-7714.15239 (PMC10961222; doi:10.1111/1759-7714.15239)
Supplement: Supplementary file 3 — File S3. TABLE S7. Percentage change across countries of the fraction of all esophageal cancer deaths attributable to high body‐mass index (95% CI). [file TCA-15-681-s004.xlsx]

## Sheet: Sheet1
Table S7. Percentage change across countries of the fraction of all Esophageal cancer deaths that are attributable to High body-mass index (95% CI)
location	1990-2010	1990-2019	2010-2019
Afghanistan	0.17(0.02,0.44)	0.58(0.29,1.27)	0.35(0.19,0.74)
Albania	0.24(0.05,0.55)	0.37(0.11,0.8)	0.1(0.03,0.21)
Algeria	0.39(0.21,0.76)	0.55(0.29,1.09)	0.12(0.01,0.25)
American Samoa	0.01(-0.09,0.11)	0.03(-0.09,0.15)	0.02(-0.04,0.08)
Andorra	0.05(-0.02,0.18)	0.09(0.02,0.25)	0.04(-0.01,0.12)
Angola	0.89(0.38,3.04)	1.84(0.78,6.71)	0.5(0.26,1.16)
Antigua and Barbuda	0.44(0.22,0.98)	0.59(0.32,1.29)	0.1(0.03,0.22)
Argentina	0.37(0.19,0.8)	0.45(0.24,0.99)	0.06(0.01,0.16)
Armenia	0.4(0.22,0.82)	0.57(0.3,1.16)	0.12(0.02,0.25)
Australia	0.22(0.09,0.44)	0.26(0.11,0.52)	0.04(-0.03,0.11)
Austria	0.19(0.07,0.4)	0.25(0.09,0.49)	0.04(-0.02,0.12)
Azerbaijan	0.22(0.06,0.47)	0.42(0.15,0.92)	0.16(0.04,0.34)
Bahamas	0.18(0.07,0.34)	0.2(0.07,0.4)	0.02(-0.03,0.09)
Bahrain	0.15(-0.05,0.39)	0.23(-0.06,0.62)	0.07(-0.04,0.19)
Bangladesh	1.58(0.75,5.58)	2.36(1.13,9.01)	0.3(0.14,0.79)
Barbados	0.19(0.09,0.4)	0.22(0.09,0.48)	0.02(-0.05,0.11)
Belarus	0.23(0.02,0.51)	0.37(0.09,0.74)	0.11(0.02,0.21)
Belgium	0.19(0.08,0.39)	0.24(0.11,0.49)	0.04(-0.04,0.12)
Belize	0.69(0.21,1.72)	0.73(0.18,1.87)	0.02(-0.05,0.1)
Benin	0.8(0.3,1.97)	1.03(0.42,2.6)	0.13(0.03,0.28)
Bermuda	0.1(-0.04,0.24)	0.14(0,0.32)	0.04(-0.01,0.1)
Bhutan	0.75(0.33,2.2)	1.08(0.47,3.22)	0.19(0.07,0.43)
Bolivia (Plurinational State of)	0.45(0.23,0.95)	0.61(0.31,1.31)	0.11(0.02,0.24)
Bosnia and Herzegovina	0.35(0.05,0.8)	0.44(0.06,0.99)	0.07(-0.02,0.16)
Botswana	0.77(0.38,1.75)	1.26(0.61,3.12)	0.28(0.08,0.65)
Brazil	0.44(0.24,0.83)	0.53(0.3,1)	0.07(0.03,0.12)
Brunei Darussalam	0.7(0.3,2.01)	0.86(0.37,2.54)	0.1(0.02,0.27)
Bulgaria	0(-0.19,0.18)	0.06(-0.16,0.28)	0.06(0.01,0.14)
Burkina Faso	0.85(0.42,2.28)	1.22(0.59,3.42)	0.2(0.07,0.47)
Burundi	0.23(0.04,0.67)	0.46(0.19,1.25)	0.19(0.06,0.52)
Cabo Verde	0.74(-0.07,2.42)	1.14(0,3.86)	0.23(0.03,0.5)
Cambodia	0.83(0.35,2.76)	1.4(0.62,4.77)	0.31(0.14,0.92)
Cameroon	0.24(-0.08,0.77)	0.41(-0.03,1.11)	0.14(0.04,0.27)
Canada	0.26(0.11,0.51)	0.29(0.12,0.59)	0.03(-0.02,0.09)
Central African Republic	0.38(0.14,1.06)	0.45(0.19,1.28)	0.05(-0.09,0.23)
Chad	0.63(0.19,1.98)	1.04(0.38,3.27)	0.26(0.1,0.67)
Chile	0.24(0.13,0.46)	0.29(0.15,0.54)	0.04(-0.01,0.1)
China	0.7(0.28,2.16)	1.1(0.47,3.45)	0.24(0.11,0.51)
Colombia	0.36(0.14,0.79)	0.46(0.22,0.99)	0.07(0.01,0.17)
Comoros	0.38(0.16,0.89)	0.58(0.29,1.36)	0.15(0.05,0.38)
Congo	0.48(0.22,1.1)	0.71(0.38,1.62)	0.16(0,0.38)
Cook Islands	0.17(0.04,0.35)	0.22(0.07,0.44)	0.05(0,0.12)
Costa Rica	0.26(0.12,0.54)	0.34(0.18,0.72)	0.07(0.01,0.15)
Croatia	0.18(0.08,0.33)	0.24(0.14,0.46)	0.06(0.01,0.13)
Cuba	0.25(0.03,0.55)	0.4(0.06,0.86)	0.12(0,0.24)
Cyprus	0.26(0.08,0.61)	0.29(0.1,0.66)	0.02(-0.06,0.11)
Czechia	0.22(0.1,0.4)	0.26(0.12,0.47)	0.03(-0.01,0.08)
C么te d'Ivoire	0.24(0.04,0.58)	0.45(0.16,1.01)	0.17(0.06,0.38)
Democratic People's Republic of Korea	0.03(-0.07,0.18)	0.08(-0.07,0.36)	0.05(-0.03,0.21)
Democratic Republic of the Congo	-0.31(-0.55,-0.17)	-0.02(-0.18,0.2)	0.42(0.18,1.11)
Denmark	0.2(0.1,0.42)	0.24(0.12,0.49)	0.03(-0.03,0.12)
Djibouti	1.11(0.49,3.46)	1.78(0.81,5.89)	0.32(0.15,0.77)
Dominica	0.33(0.08,0.78)	0.41(0.06,1.01)	0.06(-0.07,0.18)
Dominican Republic	0.44(0.18,1.06)	0.68(0.24,1.71)	0.17(0.04,0.34)
Ecuador	0.13(0.04,0.29)	0.27(0.13,0.51)	0.12(0.03,0.26)
Egypt	0.3(0.07,0.64)	0.43(0.1,0.97)	0.11(0.01,0.23)
El Salvador	0.4(0.19,0.84)	0.47(0.22,1.01)	0.05(-0.01,0.14)
Equatorial Guinea	3.3(1.49,11.31)	4.01(1.82,14.71)	0.17(0,0.39)
Eritrea	0.93(0.42,2.29)	1.44(0.69,3.58)	0.26(0.11,0.7)
Estonia	0.28(0.15,0.5)	0.35(0.2,0.63)	0.06(-0.01,0.15)
Eswatini	0.26(0.04,0.55)	0.33(0.1,0.7)	0.06(-0.01,0.16)
Ethiopia	0.55(0.24,1.83)	1.33(0.59,4.34)	0.5(0.24,1.11)
Fiji	0.3(0.1,0.68)	0.33(0.11,0.77)	0.02(-0.05,0.1)
Finland	0.16(-0.05,0.47)	0.17(-0.07,0.53)	0.02(-0.05,0.09)
France	0.17(0.03,0.5)	0.22(0.04,0.6)	0.04(-0.03,0.12)
Gabon	0.77(0.37,1.82)	1.06(0.46,2.59)	0.16(0.03,0.34)
Gambia	0.62(0.33,1.45)	0.85(0.47,1.97)	0.14(0.04,0.32)
Georgia	-0.01(-0.09,0.07)	0.06(-0.03,0.17)	0.08(-0.04,0.18)
Germany	0.14(0.06,0.29)	0.17(0.07,0.34)	0.02(-0.03,0.08)
Ghana	1.23(0.62,3.06)	1.78(0.91,4.6)	0.25(0.12,0.47)
Greece	0.18(0.02,0.39)	0.16(0.03,0.36)	-0.02(-0.08,0.05)
Greenland	0.18(-0.01,0.44)	0.22(0.01,0.5)	0.03(-0.03,0.1)
Grenada	0.7(0.31,1.66)	0.85(0.35,2.06)	0.09(-0.02,0.21)
Guam	0.13(0.03,0.29)	0.18(0.05,0.38)	0.04(-0.01,0.11)
Guatemala	0.57(0.28,1.42)	0.76(0.38,1.89)	0.12(0.04,0.28)
Guinea	0.29(0.05,0.83)	0.52(0.19,1.34)	0.17(0.07,0.45)
Guinea-Bissau	0.46(0.19,1.22)	0.69(0.3,1.77)	0.16(0.04,0.4)
Guyana	0.37(0.15,0.83)	0.52(0.19,1.18)	0.11(0.02,0.24)
Haiti	0.27(0.07,0.79)	0.41(0.16,1.11)	0.1(-0.01,0.34)
Honduras	0.52(0.26,1.21)	0.62(0.32,1.44)	0.07(-0.02,0.18)
Hungary	0.11(0.01,0.31)	0.14(0.05,0.33)	0.03(-0.03,0.08)
Iceland	0.1(-0.03,0.27)	0.16(-0.04,0.4)	0.05(-0.03,0.14)
India	0.91(0.51,1.82)	1.5(0.84,3.14)	0.31(0.18,0.53)
Indonesia	0.95(0.44,2.53)	1.61(0.72,4.6)	0.34(0.14,0.67)
Iran (Islamic Republic of)	0.34(0.13,0.69)	0.5(0.25,0.97)	0.12(0.04,0.22)
Iraq	0.04(-0.06,0.16)	0.1(-0.02,0.31)	0.07(-0.03,0.18)
Ireland	0.19(0.03,0.43)	0.23(0.01,0.53)	0.04(-0.04,0.11)
Israel	0.16(0.05,0.35)	0.19(0.07,0.42)	0.03(-0.03,0.12)
Italy	0.12(0.04,0.27)	0.14(0.04,0.32)	0.02(-0.03,0.07)
Jamaica	0.46(0.13,1.13)	0.54(0.22,1.27)	0.06(0,0.14)
Japan	0.08(-0.02,0.25)	0.08(-0.02,0.27)	0(-0.08,0.09)
Jordan	0.26(0.04,0.6)	0.34(0.04,0.83)	0.07(-0.01,0.17)
Kazakhstan	0.15(0.03,0.35)	0.25(0.07,0.58)	0.09(0.01,0.19)
Kenya	0.52(0.22,1.32)	0.88(0.43,2.21)	0.24(0.12,0.46)
Kiribati	0.12(0,0.33)	0.11(0,0.3)	-0.01(-0.08,0.07)
Kuwait	0.11(-0.04,0.27)	0.19(-0.05,0.48)	0.07(-0.05,0.21)
Kyrgyzstan	0.08(-0.02,0.21)	0.21(0.09,0.43)	0.12(0.01,0.29)
Lao People's Democratic Republic	1.12(0.48,3.51)	1.84(0.77,6.3)	0.34(0.14,0.81)
Latvia	0.23(0.07,0.47)	0.29(0.11,0.57)	0.05(-0.02,0.13)
Lebanon	0.18(0.03,0.4)	0.31(0.1,0.63)	0.11(0.04,0.21)
Lesotho	0.61(0.34,1.3)	0.91(0.47,2)	0.18(0.03,0.48)
Liberia	0.26(0,0.75)	0.57(0.13,1.44)	0.25(0.1,0.49)
Libya	0.3(0.16,0.54)	0.32(0.16,0.6)	0.02(-0.04,0.08)
Lithuania	0.24(0.12,0.46)	0.32(0.17,0.59)	0.06(0.02,0.14)
Luxembourg	0.09(0.01,0.23)	0.14(0.04,0.3)	0.04(-0.04,0.13)
Madagascar	0.37(0.14,0.95)	0.91(0.48,2.03)	0.39(0.18,0.92)
Malawi	0.79(0.33,2.29)	1.17(0.54,3.33)	0.21(0.1,0.48)
Malaysia	0.56(0.27,1.33)	0.79(0.37,1.8)	0.15(0.03,0.32)
Maldives	0.87(0.37,2.77)	1.36(0.58,4.7)	0.26(0.11,0.62)
Mali	0.81(0.42,2.01)	1.08(0.55,2.68)	0.15(0.05,0.36)
Malta	0.26(0.12,0.57)	0.27(0.12,0.58)	0.01(-0.05,0.08)
Marshall Islands	0.4(0.19,0.96)	0.47(0.22,1.16)	0.06(-0.04,0.18)
Mauritania	0.43(0.06,1.07)	0.61(0.13,1.51)	0.13(0.02,0.27)
Mauritius	0.45(0.17,0.97)	0.58(0.22,1.29)	0.09(-0.01,0.23)
Mexico	0.19(0.06,0.37)	0.25(0.06,0.51)	0.06(-0.01,0.13)
Micronesia (Federated States of)	0.26(0.1,0.54)	0.26(0.09,0.54)	0(-0.09,0.06)
Monaco	0.08(-0.02,0.21)	0.11(0.02,0.28)	0.03(-0.04,0.13)
Mongolia	0.2(0.01,0.56)	0.33(0.05,0.89)	0.11(0.01,0.25)
Montenegro	0.06(0,0.15)	0.12(0.03,0.24)	0.06(0.01,0.12)
Morocco	0.3(0.14,0.63)	0.48(0.21,1.04)	0.13(-0.01,0.37)
Mozambique	0.91(0.37,3.32)	1.56(0.66,5.64)	0.34(0.16,0.87)
Myanmar	1.06(0.44,3.65)	1.87(0.8,6.61)	0.4(0.19,0.9)
Namibia	0.29(0.03,0.67)	0.54(0.19,1.15)	0.2(0.07,0.45)
Nauru	-0.08(-0.18,0)	0.1(-0.02,0.25)	0.19(0.09,0.39)
Nepal	1.38(0.71,3.77)	2.18(1.15,5.69)	0.34(0.17,0.82)
Netherlands	0.15(0,0.39)	0.21(0.03,0.5)	0.05(0,0.14)
New Zealand	0.21(0.06,0.44)	0.29(0.05,0.61)	0.06(-0.02,0.16)
Nicaragua	0.51(0.26,1.12)	0.68(0.35,1.55)	0.11(0.03,0.26)
Niger	0.36(0.12,0.88)	0.51(0.21,1.22)	0.11(0.01,0.3)
Nigeria	0.55(0.27,1.16)	0.91(0.5,1.96)	0.23(0.1,0.47)
Niue	0.24(-0.01,0.58)	0.32(0.03,0.73)	0.06(-0.01,0.15)
North Macedonia	0.18(-0.03,0.42)	0.26(0.01,0.58)	0.06(0.02,0.14)
Northern Mariana Islands	0.02(-0.26,0.28)	-0.03(-0.32,0.21)	-0.05(-0.11,-0.01)
Norway	0.12(0.05,0.28)	0.2(0.07,0.46)	0.07(0,0.16)
Oman	0.95(0.46,2.07)	1.17(0.56,2.58)	0.11(0.02,0.22)
Pakistan	0.95(0.42,2.84)	1.24(0.54,3.87)	0.15(0.02,0.36)
Palau	0.18(0.03,0.39)	0.22(0.04,0.46)	0.03(-0.02,0.1)
Palestine	0.2(0.02,0.52)	0.39(0.07,0.94)	0.15(0.04,0.33)
Panama	0.73(0.26,2.26)	1.09(0.41,3.34)	0.21(0.1,0.44)
Papua New Guinea	0.13(-0.03,0.44)	0.19(0.02,0.62)	0.06(-0.03,0.22)
Paraguay	0.27(0.13,0.59)	0.4(0.18,0.81)	0.1(0.01,0.21)
Peru	0.38(0.2,0.76)	0.51(0.27,1.06)	0.1(0.02,0.21)
Philippines	0.34(0.17,0.71)	0.71(0.37,1.45)	0.28(0.13,0.55)
Poland	0.19(0.08,0.35)	0.27(0.13,0.49)	0.07(0.01,0.14)
Portugal	0.31(0.03,0.71)	0.32(0.05,0.75)	0.01(-0.04,0.08)
Puerto Rico	0.23(0.12,0.43)	0.27(0.15,0.5)	0.03(-0.01,0.09)
Qatar	0.22(0.01,0.5)	0.3(0.03,0.64)	0.07(0.01,0.14)
Republic of Korea	0.3(0.06,0.95)	0.46(0.16,1.31)	0.12(0.04,0.32)
Republic of Moldova	0.26(-0.01,0.58)	0.43(0.1,0.91)	0.14(0.07,0.26)
Romania	0.23(-0.06,0.49)	0.28(-0.01,0.6)	0.04(-0.05,0.13)
Russian Federation	0.24(0.04,0.54)	0.35(0.07,0.74)	0.08(0.01,0.16)
Rwanda	0.38(0.16,0.99)	0.9(0.44,2.4)	0.38(0.19,0.9)
Saint Kitts and Nevis	0.25(0.01,0.57)	0.4(-0.03,0.97)	0.12(-0.05,0.3)
Saint Lucia	0.41(0.12,0.9)	0.49(0.18,1.08)	0.06(0,0.14)
Saint Vincent and the Grenadines	0.58(0.24,1.36)	0.76(0.29,1.87)	0.11(0.02,0.24)
Samoa	-0.02(-0.13,0.09)	0.01(-0.1,0.16)	0.04(-0.03,0.11)
San Marino	0.11(0.03,0.25)	0.11(0.02,0.24)	0(-0.06,0.06)
Sao Tome and Principe	0.48(0.12,1.26)	0.79(0.16,2.2)	0.21(0.03,0.49)
Saudi Arabia	0.49(0.24,0.95)	0.65(0.27,1.36)	0.11(0,0.27)
Senegal	0.31(0.05,0.73)	0.53(0.2,1.24)	0.17(0.06,0.42)
Serbia	0.13(0.05,0.27)	0.2(0.1,0.42)	0.07(0.02,0.15)
Seychelles	0.41(0.16,1)	0.6(0.23,1.38)	0.14(0.02,0.29)
Sierra Leone	0.34(0.14,0.99)	0.76(0.32,2.16)	0.31(0.13,0.83)
Singapore	0.72(0.32,2.08)	0.84(0.37,2.46)	0.07(-0.01,0.23)
Slovakia	0.18(0.09,0.34)	0.23(0.12,0.42)	0.05(0,0.11)
Slovenia	0.16(0.08,0.31)	0.2(0.09,0.36)	0.03(-0.03,0.09)
Solomon Islands	0.33(0.13,0.87)	0.4(0.17,1.02)	0.06(-0.02,0.17)
Somalia	0.08(-0.08,0.43)	0.11(-0.08,0.55)	0.03(-0.09,0.22)
South Africa	0.22(0.1,0.43)	0.3(0.14,0.58)	0.06(0.01,0.13)
South Sudan	0.42(0.21,0.94)	0.67(0.36,1.51)	0.18(0.07,0.4)
Spain	0.22(0.11,0.43)	0.2(0.1,0.41)	-0.01(-0.07,0.05)
Sri Lanka	0.46(0.22,1.09)	0.78(0.4,1.75)	0.22(0.08,0.54)
Sudan	0.58(0.24,1.33)	0.94(0.36,2.35)	0.22(0.03,0.52)
Suriname	0.25(0.06,0.6)	0.39(0.14,0.85)	0.11(0.03,0.22)
Sweden	0.18(0.05,0.37)	0.25(0.07,0.52)	0.06(0,0.14)
Switzerland	0.03(-0.05,0.12)	0.1(0.02,0.25)	0.07(-0.01,0.17)
Syrian Arab Republic	0.28(0.11,0.56)	0.34(0.14,0.68)	0.05(-0.03,0.13)
Taiwan (Province of China)	0.33(0.12,0.75)	0.42(0.19,0.99)	0.07(-0.02,0.17)
Tajikistan	0.02(-0.13,0.23)	0.38(0.15,0.95)	0.35(0.18,0.79)
Thailand	0.95(0.53,2.32)	1.36(0.73,3.47)	0.21(0.09,0.51)
Timor-Leste	0.21(-0.02,0.92)	0.58(0.15,2.44)	0.31(0.1,1.01)
Togo	0.43(0.12,1.09)	0.76(0.29,1.95)	0.23(0.1,0.58)
Tokelau	0.28(0.02,0.78)	0.48(0.08,1.31)	0.16(0.03,0.36)
Tonga	0.11(-0.09,0.33)	0.16(-0.03,0.41)	0.05(-0.02,0.14)
Trinidad and Tobago	0.23(0.07,0.43)	0.3(0.1,0.57)	0.06(-0.01,0.13)
Tunisia	0.26(0.12,0.53)	0.4(0.17,0.81)	0.11(0,0.23)
Turkey	0.17(0.03,0.41)	0.31(0.1,0.69)	0.11(0.05,0.22)
Turkmenistan	0.24(0.14,0.45)	0.42(0.2,0.83)	0.14(0,0.34)
Tuvalu	0.33(0.09,0.85)	0.42(0.11,1.09)	0.07(-0.02,0.19)
Uganda	0.84(0.4,2.26)	1.53(0.77,4.3)	0.38(0.18,0.91)
Ukraine	0.1(-0.04,0.25)	0.15(-0.07,0.37)	0.04(-0.07,0.13)
United Arab Emirates	0.3(0.1,0.59)	0.38(0.05,0.77)	0.06(-0.05,0.15)
United Kingdom	0.19(0.05,0.39)	0.22(0.05,0.46)	0.03(0,0.06)
United Republic of Tanzania	0.3(0.12,0.72)	0.67(0.34,1.56)	0.28(0.13,0.69)
United States of America	0.3(0.13,0.57)	0.32(0.12,0.64)	0.02(-0.02,0.06)
United States Virgin Islands	0.28(-0.04,0.73)	0.31(0.01,0.76)	0.02(-0.02,0.08)
Uruguay	0.3(0.14,0.65)	0.39(0.2,0.83)	0.07(0,0.15)
Uzbekistan	0.2(0.07,0.4)	0.38(0.22,0.72)	0.16(0.07,0.3)
Vanuatu	0.33(0.13,0.88)	0.35(0.13,0.93)	0.02(-0.07,0.11)
Venezuela (Bolivarian Republic of)	0.22(0,0.49)	0.28(0.08,0.62)	0.05(0,0.14)
Viet Nam	1.38(0.58,4.71)	2.39(1.02,8.71)	0.42(0.19,1.28)
Yemen	0.56(0.24,1.4)	0.72(0.32,1.88)	0.1(0,0.29)
Zambia	0.25(0.06,0.65)	0.79(0.41,1.99)	0.43(0.22,1)
Zimbabwe	0.13(-0.13,0.54)	0.32(0.03,0.8)	0.17(0.03,0.41)
